# Supplementary material for: Saving the Mahachai Betta: Genetic Erosion and Conservation Priorities Under Urbanization Pressure
Source: Animals (Basel). 2025 Sep 26;15(19):2820. doi: 10.3390/ani15192820 (PMC12523270; doi:10.3390/ani15192820)
Supplement: Supplementary file 1 [file animals-15-02820-s001.zip]

Archive with 2 entries (2 files):
- animals-3881614-supplementary.pdf
- ★★Supplementary_Information_V5.pdf
